# Supplementary material for: pir-hsa-216911 inhibit pyroptosis in hepatocellular carcinoma by suppressing TLR4 initiated GSDMD activation
Source: Cell Death Discov. 2025 Jan 17;11:11. doi: 10.1038/s41420-024-02285-9 (PMC11742400; doi:10.1038/s41420-024-02285-9)
Supplement: Supplementary file 2 — Supplementary Table 1 [file 41420_2024_2285_MOESM2_ESM.xlsx]

## Sheet: Sheet1
pir-hsa-216911_RT	GTCGTATCCAGTGCAGGGTCCGAGGTATTCGCACTGGATACGACCAGCTA
U6_RT	GTCGTATCCAGTGCAGGGTCCGAGGTATTCGCACTGGATACGACTATGGAAC
pir-hsa-216911_qRT_F	GTATACGCGTTGGTGGTAGAG
U6_F	GCTTCGGCAGCACATATACTAAAAT
StemLoop_R	AGTGCAGGGTCCGAGGTATT
TLR4_F	TTTGGACAGTTTCCCACATTGA
TLR4_R	AAGCATTCCCACCTTTGTTGG
GAPDH_F	CCAGGTGGTCTCCTCTGACTTC
GAPDH_R	CCCTGTTGCTGTAGCCAAATTC
